# Supplementary material for: The kin-selected context of dueling in horned aphids: cooperation or conflict?
Source: Behav Ecol. 2025 Jun 29;36(4):araf076. doi: 10.1093/beheco/araf076 (PMC12264482; doi:10.1093/beheco/araf076)
Supplement: araf076_suppl_Supplementary_Table_S1 [file araf076_suppl_supplementary_table_s1.xlsx]

## Sheet: Sheet1
Table A1. The success rates of attacks on different ages.
Age of defender	Number of attackers		% success of attacks by
	Younger	Older	Younger	Older	Overall*
1st	0	15	na	100% (15/15)	100%(15/15)
2nd	7	7	29%(2/7)	100%(7/7)	64%(9/14)
3rd	7	6	29%(2/7)	83%(5/6)	54%(7/13)
4th	13	1	23%(3/13)	0%(0/1)	21%(3/14)
Adult	4	0	25%(1/4)	na	25%(1/4)
*P < 0.0001 (Cochran-Armitage trend test, χ1= 19.2)
