# Supplementary material for: The kin-selected context of dueling in horned aphids: cooperation or conflict?
Source: Behav Ecol. 2025 Jun 29;36(4):araf076. doi: 10.1093/beheco/araf076 (PMC12264482; doi:10.1093/beheco/araf076)
Supplement: araf076_suppl_Supplementary_Table_S2 [file araf076_suppl_supplementary_table_s2.xlsx]

## Sheet: Table A1
Table A2. Relationships between relatedness and characteristics of competing aphids (N = 75).
	β ± SE	95% CI	t68	P
(Intercept)	0.62±0.12	[ 0.37, 0.86]	5.03	< 0.001
Age difference	0.03±0.05	[-0.06, 0.12]	0.67	0.505
Attacker age	0.07±0.04	[-0.01, 0.15]	1.72	0.09
Defender age	0±0.04	[ -0.08, 0.08]	-0.09	0.932
Won by attacker	-0.01±0.08	[ -0.17, 0.15]	-0.08	0.938
